# Supplementary material for: Cardiolipin-Containing Lipid Membranes Attract the Bacterial Cell Division Protein DivIVA
Source: Int J Mol Sci. 2021 Aug 3;22(15):8350. doi: 10.3390/ijms22158350 (PMC8348161; doi:10.3390/ijms22158350)
Supplement: Supplementary file 1 [file ijms-22-08350-s001.zip]

Archive with 1 entries (1 files):
- ijms-1305548-supplementary.pdf
